# Supplementary material for: Detection of tick-borne bacterial DNA (Rickettsia sp.) in reptile ticks Amblyomma moreliae from New South Wales, Australia
Source: Parasitol Res. 2024 Jan 9;123(1):89. doi: 10.1007/s00436-023-08108-7 (PMC10776464; doi:10.1007/s00436-023-08108-7)
Supplement: Supplementary file 1 — (XLSX 22 kb) [file 436_2023_8108_MOESM1_ESM.xlsx]

## Sheet: Full Details
Supplementary Table S1: Summary of PCR tests use in this study
Tick Details				qPCR Bartonella (FAM)			qPCR Rickettsia (HEX)			gltA		ompA		ompB		17kDa		Nested PCR Borrelia (16S rRNA)	Host Details
ID	Sample #	Morphological ID	Accession Number	Ct Value 1	Ct Value 2	Results	Ct Value 1	Ct Value 2	Results	606nt	Acession Number	488nt	Acession Number	379nt	Accession Number	410nt	Accession Number	Results	Species	Scientific Name	Location (Area)	Location (Suburb)	Place
1	MK01-1	Amblyomma moreliae	OR501216	-	-	Negative	34.5404	35.4551	Positive	MG004678 R. cf. tamurae ex Bothriocroton undatum 100%	OR537304	n/a		MW699710 R. sp. ex Ixodes boliviensis 96%	OR537333	EU283838 R. sp. 777c ex Amblyomma fimbriatum 100%	OR537311	Negative	Eastern Blue-Tongued Lizard	Tiliqua scincoides scincoides	North-East New South Wales	Lismore	Veterinary Clinic
2	MK01-2	Amblyomma moreliae		-	-	Negative	-	-	Negative									Negative	Eastern Blue-Tongued Lizard	Tiliqua scincoides scincoides	North-East New South Wales	Lismore	Veterinary Clinic
3	MK02-1	Amblyomma moreliae		-	-	Negative	28.051	28.4979	Positive	MG004678 R. cf. tamurae ex Bothriocroton undatum 100%	OR537305	n/a		n/a		n/a		Negative	Diamond Python	Morelia spilota spilota	Greater Sydney	Woronora Heights	Rescued
4	MK02-2	Amblyomma moreliae	OR501217	-	-	Negative	24.3894	24.5232	Positive	MG004678 R. cf. tamurae ex Bothriocroton undatum 100%	OR537306	EU283837 R. sp. ex Amblyomma fimbriatum 99.6% (2/488)	OR537324	MW699710 R. sp. ex Ixodes boliviensis 96%	OR537334	EU283838 R. sp. 777c ex Amblyomma fimbriatum 100%	OR537312	Negative	Diamond Python	Morelia spilota spilota	Greater Sydney	Woronora Heights	Rescued
5	MK03-1	Amblyomma moreliae	OR501218	-	-	Negative	25.5336	25.6924	Positive	MG004678 R. cf. tamurae ex Bothriocroton undatum 100%	OR537307	EU283837 R. sp. ex Amblyomma fimbriatum 99.6% (2/488)	OR537325	n/a		EU283838 R. sp. 777c ex Amblyomma fimbriatum 100%	OR537313	Negative	Red-Bellied Black Snake	Pseudechis porphyriacus	Greater Sydney	Cronulla	Rescued
6	MK03-2	Amblyomma moreliae	OR501219	-	-	Negative	28.9103	29.2542	Positive	MG004678 R. cf. tamurae ex Bothriocroton undatum 100%	OR537308	n/a		n/a		EU283838 R. sp. 777c ex Amblyomma fimbriatum 100%	OR537314	Negative	Red-Bellied Black Snake	Pseudechis porphyriacus	Greater Sydney	Cronulla	Rescued
7	MK04-1	Amblyomma moreliae	OR501220	-	n/a	Negative	30.1435	n/a	Positive	MG004678 R. cf. tamurae ex Bothriocroton undatum 100%	OR537309	EU283837 R. sp. ex Amblyomma fimbriatum 99.6% (2/488)	OR537326	MW699710 R. sp. ex Ixodes boliviensis 96%	OR537335	EU283838 R. sp. 777c ex Amblyomma fimbriatum 100%	OR537315	Negative	Eastern Blue-Tongued Lizard	Tiliqua scincoides scincoides	Greater Sydney	Canley Heights	Veterinary Clinic
8	MK04-2	Amblyomma moreliae		-	n/a	Negative	30.2539	n/a	Positive	MG004678 R. cf. tamurae ex Bothriocroton undatum 100%	OR537310	EU283837 R. sp. ex Amblyomma fimbriatum 99.6% (2/488)	OR537327	MW699710 R. sp. ex Ixodes boliviensis 96%	OR537336	EU283838 R. sp. 777c ex Amblyomma fimbriatum 100%	OR537316	Negative	Eastern Blue-Tongued Lizard	Tiliqua scincoides scincoides	Greater Sydney	Canley Heights	Veterinary Clinic
9	MK04-3	Amblyomma moreliae		-	-	Negative	32.5576	29.5987	Positive	n/a		n/a		MW699710 R. sp. ex Ixodes boliviensis 96%	OR537337	EU283838 R. sp. 777c ex Amblyomma fimbriatum 100%	OR537317	Negative	Eastern Blue-Tongued Lizard	Tiliqua scincoides scincoides	Greater Sydney	Canley Heights	Veterinary Clinic
10	MK04-4	Amblyomma moreliae		-	n/a	Negative	28.14	n/a	Positive	n/a		EU283837 R. sp. ex Amblyomma fimbriatum 99.6% (2/488)	OR537328	MW699710 R. sp. ex Ixodes boliviensis 96%	OR537338	EU283838 R. sp. 777c ex Amblyomma fimbriatum 100%	OR537318	Negative	Eastern Blue-Tongued Lizard	Tiliqua scincoides scincoides	Greater Sydney	Canley Heights	Veterinary Clinic
11	MK04-5	Amblyomma moreliae		-	n/a	Negative	30.4793	n/a	Positive	n/a		EU283837 R. sp. ex Amblyomma fimbriatum 99.6% (2/488)	OR537329	MW699710 R. sp. ex Ixodes boliviensis 96%	OR537339	EU283838 R. sp. 777c ex Amblyomma fimbriatum 100%	OR537319	Negative	Eastern Blue-Tongued Lizard	Tiliqua scincoides scincoides	Greater Sydney	Canley Heights	Veterinary Clinic
12	MK04-6	Amblyomma moreliae		-	n/a	Negative	26.8999	n/a	Positive	n/a		n/a		MW699710 R. sp. ex Ixodes boliviensis 96%	OR537340	EU283838 R. sp. 777c ex Amblyomma fimbriatum 100%	OR537320	Negative	Eastern Blue-Tongued Lizard	Tiliqua scincoides scincoides	Greater Sydney	Canley Heights	Veterinary Clinic
13	MK04-7	Amblyomma moreliae		-	n/a	Negative	29.2534	n/a	Positive	n/a		EU283837 R. sp. ex Amblyomma fimbriatum 99.6% (2/488)	OR537330	MW699710 R. sp. ex Ixodes boliviensis 96%	OR537341	EU283838 R. sp. 777c ex Amblyomma fimbriatum 100%	OR537321	Negative	Eastern Blue-Tongued Lizard	Tiliqua scincoides scincoides	Greater Sydney	Canley Heights	Veterinary Clinic
14	MK04-8	Amblyomma moreliae		-	n/a	Negative	25.3231	n/a	Positive	n/a		EU283837 R. sp. ex Amblyomma fimbriatum 99.6% (2/488)	OR537331	MW699710 R. sp. ex Ixodes boliviensis 96%	OR537342	EU283838 R. sp. 777c ex Amblyomma fimbriatum 100%	OR537322	Negative	Eastern Blue-Tongued Lizard	Tiliqua scincoides scincoides	Greater Sydney	Canley Heights	Veterinary Clinic
15	MK04-9	Amblyomma moreliae		-	n/a	Negative	33.36	n/a	Positive	n/a		EU283837 R. sp. ex Amblyomma fimbriatum 99.6% (2/488)	OR537332	MW699710 R. sp. ex Ixodes boliviensis 96%	OR537343	EU283838 R. sp. 777c ex Amblyomma fimbriatum 100%	OR537323	Negative	Eastern Blue-Tongued Lizard	Tiliqua scincoides scincoides	Greater Sydney	Canley Heights	Veterinary Clinic
16	MK04-10	Amblyomma moreliae		-	n/a	Negative	-	-	Negative									Negative	Eastern Blue-Tongued Lizard	Tiliqua scincoides scincoides	Greater Sydney	Canley Heights	Veterinary Clinic
